# Supplementary material for: Microbiomic and Metabolomic Insights into the Mechanisms of Alfalfa Polysaccharides and Seaweed Polysaccharides in Alleviating Diarrhea in Pre-Weaning Holstein Calves
Source: Animals (Basel). 2025 Feb 8;15(4):485. doi: 10.3390/ani15040485 (PMC11851682; doi:10.3390/ani15040485)
Supplement: Supplementary file 1 [file animals-15-00485-s001.zip]

Archive with 1 entries (1 files):
- animals-3419718-supplementary.pdf
